# Supplementary material for: The Association Between Cadmium Exposure and Prostate Cancer: An Updated Systematic Review and Meta-Analysis
Source: Int J Environ Res Public Health. 2024 Nov 19;21(11):1532. doi: 10.3390/ijerph21111532 (PMC11593822; doi:10.3390/ijerph21111532)
Supplement: Supplementary file 1 [file ijerph-21-01532-s001.zip]

Archive with 1 entries (1 files):
- ijerph-3217653-supplementary.pdf
